# Supplementary material for: A Novel RNA Synthesis Inhibitor, STK160830, Has Negligible DNA-Intercalating Activity for Triggering A p53 Response, and Can Inhibit p53-Dependent Apoptosis
Source: Life (Basel). 2021 Oct 15;11(10):1087. doi: 10.3390/life11101087 (PMC8539076; doi:10.3390/life11101087)
Supplement: Supplementary file 1 [file life-11-01087-s001.zip]

Archive with 1 entries (1 files):
- life-1399215-supplementary.pdf
